# Supplementary material for: Thermoregulation Effects of Phoneutria nigriventer Isolated Toxins in Rats
Source: Toxins (Basel). 2024 Sep 18;16(9):398. doi: 10.3390/toxins16090398 (PMC11435823; doi:10.3390/toxins16090398)
Supplement: Supplementary file 1 [file toxins-16-00398-s001.zip]

Archive with 1 entries (1 files):
- toxins-3103699-supplementary.pdf
